# Supplementary material for: Chronic Effects of Imidacloprid on Honey Bee Worker Development—Molecular Pathway Perspectives
Source: Int J Mol Sci. 2021 Oct 31;22(21):11835. doi: 10.3390/ijms222111835 (PMC8584158; doi:10.3390/ijms222111835)
Supplement: Supplementary file 1 [file ijms-22-11835-s001.zip]

Archive with 2 entries (2 files):
- Figures S1 and S2.pptx
- Table S1.xlsx
