# Supplementary material for: Chronic Effects of Imidacloprid on Honey Bee Worker Development—Molecular Pathway Perspectives
Source: Int J Mol Sci. 2021 Oct 31;22(21):11835. doi: 10.3390/ijms222111835 (PMC8584158; doi:10.3390/ijms222111835)
Supplement: Supplementary file 1 [file ijms-22-11835-s001.zip › Table S1.xlsx]

## Sheet: 9d_larvae_up
Supplementary Table 1. GO terms of up-regulated DEGs of 9-day-old larvae with 10 or 50 ppb imidacloprid treatment.
Category	GO terms	functions	Count	PValue	Genes	FDR	imidacloprid concentration
Bological process	GO:0006412	translation	23	1.54593e-14	GB55062, GB55901, GB41359, GB47227, GB54344, GB49170, GB54672, GB46776, GB51624, GB46750, GB55639, GB42088, GB51038, GB49177, GB47724, GB44749, GB52102, GB54814, GB41150, GB45374, GB48810, GB41084, GB47433	1.50546e-13	10 ppb
	GO:0045454	cell redox homeostasis	4	0.0732813	GB43843, GB52684, GB50555, GB45288	0.524087	10 ppb
	GO:0015991	ATP hydrolysis coupled proton transport	4	0.0705557	GB47153, GB50106, GB50230, GB47441	0.573474	50 ppb
Cellular component	GO:0005840	ribosome	18	7.27392e-12	GB55901, GB41359, GB47227, GB54344, GB49170, GB54672, GB46776, GB46750, GB51624, GB42088, GB51038, GB49177, GB47724, GB44749, GB52102, GB54814, GB41084, GB47433	6.34909e-11	10 ppb
	GO:0015935	small ribosomal subunit	3	0.02463	GB41150, GB45374, GB55639	0.195613	10 ppb
	GO:0005743	mitochondrial inner membrane	4	0.0290069	GB45476, GB45393, GB44462, GB53037	0.226579	10 ppb
	GO:0005623	cell	4	0.0603139	GB43843, GB52684, GB50555, GB45288	0.418995	10 ppb
	GO:0016021	integral component of membrane	163	0.00240689	GB40907, GB44071, GB54783, GB49305, GB44496, GB45024, GB55574, GB45029, GB44122, GB56004, GB52377, GB40809, GB42519, GB54376, GB51637, GB42264, GB43390, GB45743, GB55158, GB48104, GB51247, GB49389, GB47441, GB47143, GB54302, GB44115, GB47814, GB43586, GB44173, GB42880, GB54503, GB44776, GB45134, GB44112, GB43843, GB50087, GB53053, GB53516, GB42466, GB48708, GB41136, GB54578, GB45651, GB54384, GB4…	0.0226287	50 ppb
	GO:0033179	proton-transporting V-type ATPase, V0 domain	3	0.0674755	GB47153, GB50230, GB47441	0.484977	50 ppb
Molecular function	GO:0003735	structural constituent of ribosome	22	2.222e-17	GB55901, GB41359, GB47227, GB54344, GB49170, GB54672, GB46776, GB51624, GB46750, GB55639, GB42088, GB51038, GB49177, GB47724, GB44749, GB52102, GB54814, GB41150, GB45374, GB48810, GB41084, GB47433	2.20249e-16	10 ppb
	GO:0019843	rRNA binding	3	0.00818627	GB44749, GB54344, GB51624	0.078247	10 ppb
	GO:0003723	RNA binding	6	0.0597574	GB51579, GB41150, GB48810, GB54672, GB55639, GB50364	0.457064	10 ppb
	GO:0016758	transferase activity, transferring hexosyl groups	4	0.0478176	GB52179, GB44058, GB55008, GB54460	0.446238	50 ppb
	GO:0003993	acid phosphatase activity	4	0.0940246	GB43376, GB51841, GB41338, GB48478	0.696093	50 ppb
KEGG_PATHWAY	ame03010	Ribosome	24	1.01272e-13	GB55062, GB41359, GB46845, GB51201, GB47227, GB54344, GB49170, GB54672, GB46776, GB51624, GB40777, GB46750, GB55639, GB42088, GB51038, GB49177, GB44749, GB52102, GB54814, GB41150, GB45374, GB48810, GB41084, GB47433	8.90399e-13	10 ppb
	ame03050	Proteasome	6	0.00456435	GB54854, GB44878, GB44205, GB40031, GB44398, GB41363	0.0394326	10 ppb
	ame00190	Oxidative phosphorylation	9	0.00870189	GB45476, GB53333, GB44608, GB55643, GB50918, GB43629, GB50093, GB44462, GB46369	0.0739805	10 ppb

## Sheet: 9d_larvae_down
Supplementary Table 2. GO chart of down-regulated DEGs of 9-day-old larvae with 10 or 50 ppb imidacloprid treatment.
Category	GO terms	functions	Count	PValue	Genes	FDR	imidacloprid concentration
Bological process	GO:0030036	actin cytoskeleton organization	3	0.00856017	GB46114, GB47014, GB42423	0.0838916	10 ppb
	GO:0007156	homophilic cell adhesion via plasma membrane adhesion molecules	5	0.000455828	GB47118, GB50219, GB40993, GB52224, GB43786	0.00463606	10 ppb
			5	0.00481295	GB53331, GB50219, GB40993, GB52224, GB43786	0.0526973	50 ppb
	GO:0035023	regulation of Rho protein signal transduction	5	0.000455828	GB49732, GB53970, GB53710, GB46705, GB43467	0.00463606	10 ppb
	GO:0006979	response to oxidative stress	3	0.0570648	GB51481, GB43935, GB54144	0.450561	10 ppb
	GO:0007165	signal transduction	6	0.0532093	GB47918, GB43456, GB46903, GB43130, GB48426, GB53139	0.427229	10 ppb
	GO:0007264	small GTPase mediated signal transduction	8	0.198461	GB48225, GB53387, GB51069, GB55472, GB48436, GB53945, GB51996, GB55933	0.916452	50 ppb
Cellular component	GO:0005581	collagen trimer	3	0.0095871	GB47258, GB45968, GB45943	0.0913957	50 ppb
	GO:0005737	cytoplasm	21	0.016161	GB40073, GB48134, GB41358, GB53180, GB53705, GB52107, GB53349, GB54343, GB44134, GB47503, GB50229, GB44431, GB52028, GB47573, GB43110, GB44532, GB44074, GB47420, GB44334, GB53699, GB46074	0.149648	50 ppb
	GO:0005856	cytoskeleton	5	0.00265014	GB47014, GB43110, GB44526, GB51041, GB42423	0.0227208	10 ppb
			4	0.0709979	GB43110, GB44526, GB51041, GB48571	0.519396	50 ppb
	GO:0005622	intracellular	14	0.0716831	GB43719, GB44643, GB43089, GB45023, GB42970, GB42200, GB55933, GB43301, GB52689, GB40676, GB49150, GB48994, GB53710, GB53036	0.474923	10 ppb
			19	0.11892	GB44299, GB51069, GB45023, GB48126, GB48436, GB45905, GB54593, GB55933, GB48225, GB55440, GB56012, GB40676, GB53387, GB45850, GB55472, GB53677, GB53945, GB40016, GB51996	0.716248	50 ppb
	GO:0016020	membrane	6	0.209705	GB48225, GB53387, GB55472, GB47310, GB53945, GB50229	0.903823	50 ppb
	GO:0016459	myosin complex	4	0.00326649	GB51734, GB43718, GB43052, GB54226	0.0279391	10 ppb
			3	0.0914574	GB51734, GB43718, GB43052	0.614909	50 ppb
	GO:0005634	nucleus	35	0.0392922	GB44745, GB49105, GB45433, GB47799, GB41520, GB41714, GB43591, GB53234, GB50962, GB44532, GB47420, GB47822, GB46074, GB41293, GB41025, GB53180, GB50784, GB55196, GB52721, GB43876, GB53349, GB52058, GB42230, GB52912, GB47399, GB41608, GB50892, GB51649, GB50933, GB51256, GB46243, GB51295, GB45715, GB53699, GB51290	0.328888	50 ppb
	GO:0005578	proteinaceous extracellular matrix	4	0.0332099	GB45968, GB45943, GB45073, GB53139	0.253612	10 ppb
			6	0.00465596	GB44002, GB45968, GB45943, GB53139, GB45509, GB43302	0.0453704	50 ppb
Molecular function	GO:0005524	ATP binding	30	0.0964813	GB46903, GB45503, GB55411, GB50101, GB48243, GB40565, GB49098, GB44311, GB50705, GB49535, GB47422, GB50204, GB43718, GB54910, GB54226, GB52340, GB44751, GB54348, GB44279, GB51734, GB53592, GB54649, GB41629, GB46266, GB40310, GB51962, GB46705, GB41082, GB43135, GB53036	0.670677	10 ppb
	GO:0005509	calcium ion binding	17	3.16978e-05	GB51481, GB48275, GB50219, GB40993, GB52618, GB45073, GB52224, GB43786, GB47118, GB52106, GB40671, GB44031, GB52002, GB53139, GB47938, GB52144, GB50074	0.000346957	10 ppb
			16	0.00585411	GB40240, GB55889, GB53331, GB50219, GB40993, GB49106, GB51014, GB52224, GB43786, GB43302, GB51787, GB53139, GB40016, GB52427, GB48216, GB52144	0.0660891	50 ppb
	GO:0005201	extracellular matrix structural constituent	3	0.0255115	GB45968, GB45943, GB45073	0.246413	10 ppb
			3	0.0513049	GB44002, GB45968, GB45943	0.458462	50 ppb
	GO:0005525	GTP binding	16	0.0268349	GB41358, GB51069, GB52060, GB48436, GB52107, GB54314, GB44134, GB55933, GB48225, GB52028, GB53387, GB55472, GB53945, GB44074, GB45207, GB51996	0.271506	50 ppb
	GO:0020037	heme binding	5	0.219813	GB51481, GB54765, GB43935, GB44513, GB54144	0.933954	10 ppb
	GO:0016301	kinase activity	4	0.0304392	GB50745, GB40676, GB48994, GB54130	0.287097	10 ppb
	GO:0003774	motor activity	4	0.00572247	GB51734, GB43718, GB43052, GB54226	0.0608937	10 ppb
	GO:0000166	nucleotide binding	18	0.00392011	GB50832, GB52075, GB41674, GB44580, GB49597, GB42747, GB46196, GB46014, GB52059, GB54593, GB52756, GB55250, GB44991, GB49828, GB54990, GB43113, GB47420, GB47009	0.0447109	50 ppb
	GO:0004601	peroxidase activity	3	0.0449504	GB51481, GB43935, GB54144	0.395586	10 ppb
	GO:0004672	protein kinase activity	7	0.0561494	GB53592, GB43718, GB45503, GB55411, GB40310, GB46705, GB54348	0.468805	10 ppb
	GO:0004674	protein serine/threonine kinase activity	12	8.25987e-05	GB54649, GB50204, GB46903, GB46266, GB53710, GB52340, GB48243, GB40565, GB50705, GB53036, GB43135, GB47422	0.000903876	10 ppb
	GO:0005089	Rho guanyl-nucleotide exchange factor activity	5	0.00187055	GB49732, GB53970, GB53710, GB46705, GB43467	0.0202883	10 ppb
	GO:0003723	RNA binding	14	0.0384296	GB49597, GB46196, GB45433, GB42356, GB44172, GB41266, GB50757, GB49828, GB43470, GB46243, GB53699, GB47420, GB54589, GB46074	0.366413	50 ppb
	GO:0005044	scavenger receptor activity	2	0.0857572	GB44146, GB49476	0.625267	10 ppb
	GO:0004252	serine-type endopeptidase activity	5	0.0892726	GB42804, GB50586, GB48481, GB50026, GB50648	0.640743	10 ppb
	GO:0042302	structural constituent of cuticle	6	0.0914192	GB52920, GB46312, GB52161, GB50439, GB46297, GB42769	0.672566	50 ppb
	GO:0005200	structural constituent of cytoskeleton	4	0.0553998	GB53340, GB52107, GB44134, GB44074	0.485066	50 ppb
	GO:0003700	transcription factor activity, sequence-specific DNA binding	10	0.0436027	GB50020, GB49391, GB41986, GB53401, GB44031, GB44976, GB44532, GB49105, GB51295, GB50829	0.386184	10 ppb
			14	0.0176	GB49391, GB49105, GB41714, GB43876, GB52721, GB53404, GB44976, GB44532, GB50962, GB44078, GB50933, GB45715, GB51295, GB51290	0.186806	50 ppb
KEGG_PATHWAY	ame04512	ECM-receptor interaction	5	0.00183318	GB45968, GB52002, GB45943, GB53931, GB46696	0.0182838	10 ppb
	ame04144	Endocytosis	8	0.0654146	GB46766, GB45517, GB47281, GB46262, GB55323, GB42970, GB51130, GB55160	0.493571	10 ppb
	ame00061	Fatty acid biosynthesis	3	0.0835201	GB49336, GB49870, GB52590	0.603424	50 ppb
	ame04068	FoxO signaling pathway	7	0.00515908	GB49911, GB42200, GB41067, GB56005, GB43135, GB53353, GB54054	0.0506888	10 ppb
	ame04391	Hippo signaling pathway - fly	8	0.00144799	GB54841, GB40091, GB41343, GB44117, GB54226, GB44311, GB46140, GB53036	0.0144672	10 ppb
			8	0.031947	GB56012, GB51048, GB41343, GB44117, GB48571, GB51064, GB41310, GB53150	0.291296	50 ppb
	ame04931	Insulin resistance	7	0.00224009	GB49911, GB42200, GB49439, GB56005, GB43135, GB53353, GB41860	0.0223011	10 ppb
	ame04630	Jak-STAT signaling pathway	3	0.0636501	GB50020, GB42200, GB43135	0.483872	10 ppb
	ame03015	mRNA surveillance pathway	8	0.0638899	GB50832, GB43470, GB55641, GB46014, GB44172, GB44334, GB47420, GB53821	0.503486	50 ppb
	ame04150	mTOR signaling pathway	4	0.072196	GB49911, GB42200, GB56005, GB43135	0.529336	10 ppb
	ame04145	Phagosome	7	0.0919423	GB53360, GB46031, GB52107, GB44134, GB44074, GB55933, GB41310	0.64041	50 ppb
	ame04070	Phosphatidylinositol signaling system	5	0.0795799	GB55323, GB40676, GB48994, GB42200, GB56005	0.565678	10 ppb
	ame04745	Phototransduction - fly	4	0.0393681	GB43718, GB44311, GB49535, GB42762	0.332305	10 ppb
	ame03013	RNA transport	12	0.0630786	GB52028, GB50832, GB40075, GB54968, GB54288, GB41358, GB49597, GB43470, GB41874, GB44172, GB46431, GB47420	0.498903	50 ppb
	ame03040	Spliceosome	12	0.0321405	GB55250, GB45167, GB50832, GB44331, GB45433, GB51256, GB49492, GB51495, GB53699, GB41737, GB53725, GB55853	0.292796	50 ppb

## Sheet: 0d_adult_up
Supplementary Table 3. GO chart of up-regulated DEGs of 0-day-old adults with 1, 10 or 50 ppb imidacloprid treatment.
Category	GO terms	functions	Count	PValue	Genes	FDR	imidacloprid concentration
Bological process	GO:0006338	chromatin remodeling	3	0.0894065	GB41259, GB45001, GB45528	0.641321	50 ppb
	GO:0006351	transcription, DNA-templated	6	0.0663548	GB40074, GB40150, GB45437, GB48059, GB52039, GB49738	0.48963	1 ppb
	GO:0006355	regulation of transcription, DNA-templated	7	0.0996907	GB41259, GB51303, GB49412, GB52039, GB41520, GB45632, GB47007	0.642566	1 ppb
			14	0.0132005	GB48608, GB45501, GB43626, GB41520, GB45632, GB41521, GB41259, GB51303, GB42592, GB52039, GB49412, GB50686, GB44383, GB47007	0.1335	10 ppb
			16	0.00354573	GB47628, GB40454, GB49026, GB41520, GB45632, GB54030, GB41521, GB41259, GB51303, GB49866, GB42592, GB49412, GB50686, GB47007, GB44383, GB54180	0.0381395	50 ppb
	GO:0007165	signal transduction	7	0.00284507	GB51068, GB43245, GB48602, GB55550, GB53790, GB40159, GB42000	0.0275257	1 ppb
			11	0.000597873	GB52841, GB51068, GB42564, GB43245, GB48602, GB55550, GB53790, GB40159, GB42000, GB54143, GB49480	0.00642823	10 ppb
			13	4.66356e-05	GB51068, GB48602, GB53790, GB42604, GB50460, GB54143, GB44017, GB42564, GB43245, GB55550, GB40159, GB42000, GB49480	0.000510424	50 ppb
	GO:0007275	multicellular organism development	6	0.0355605	GB45511, GB49866, GB42592, GB45510, GB51299, GB54180	0.327255	50 ppb
Cellular component	GO:0005578	proteinaceous extracellular matrix	4	0.0948256	GB45511, GB45510, GB42196, GB45968	0.623187	50 ppb
	GO:0005634	nucleus	21	0.00205973	GB41294, GB54092, GB40074, GB45437, GB49567, GB55872, GB41520, GB45632, GB49738, GB54378, GB50179, GB48847, GB40150, GB48682, GB51303, GB48059, GB48152, GB40674, GB52039, GB46066, GB55532	0.017836	1 ppb
			31	0.0197396	GB48608, GB45437, GB43459, GB47941, GB45501, GB49637, GB41520, GB41521, GB49738, GB50179, GB48847, GB51303, GB48059, GB42592, GB40674, GB51263, GB55532, GB41294, GB54092, GB40074, GB49567, GB54303, GB55872, GB45632, GB46472, GB40150, GB48682, GB52039, GB46066, GB50686, GB44383	0.173265	10 ppb
			35	0.021762	GB48121, GB45437, GB43459, GB49751, GB41520, GB54030, GB41521, GB49738, GB50179, GB48847, GB51303, GB49866, GB48059, GB42592, GB40674, GB51263, GB55532, GB41294, GB54092, GB40074, GB40454, GB49567, GB54303, GB55872, GB54812, GB45632, GB46472, GB40150, GB48682, GB51299, GB46066, GB50686, GB44383, GB50048, GB54180	0.193899	50 ppb
	GO:0008023	transcription elongation factor complex	2	0.0921222	GB48521, GB41340	0.602414	10 ppb
	GO:0031011	Ino80 complex	3	0.05309	GB41259, GB45001, GB47007	0.413987	50 ppb
Molecular function	GO:0000166	nucleotide binding	8	0.0386818	GB41294, GB52688, GB43841, GB46061, GB49723, GB45150, GB50202, GB54451	0.340464	1 ppb
			13	0.0257754	GB41294, GB55730, GB46061, GB49723, GB45150, GB53719, GB52056, GB52688, GB43841, GB50202, GB46147, GB54451, GB44336	0.263425	10 ppb
			15	0.0217245	GB41294, GB55730, GB46061, GB49723, GB45150, GB53719, GB52056, GB52688, GB43122, GB43841, GB47826, GB46147, GB47009, GB54451, GB44336	0.229765	50 ppb
	GO:0003676	nucleic acid binding	27	0.0533785	GB53001, GB55576, GB55769, GB43951, GB43889, GB50425, GB43122, GB54992, GB46211, GB40538, GB44336, GB55730, GB49723, GB50415, GB55941, GB44895, GB52688, GB43258, GB41609, GB48075, GB52743, GB54511, GB41800, GB48811, GB46147, GB54451, GB47009	0.479001	50 ppb
	GO:0003700	transcription factor activity, sequence-specific DNA binding	11	0.0958936	GB48121, GB54092, GB40150, GB45437, GB43459, GB51299, GB50932, GB46472, GB55635, GB42501, GB49738	0.698259	50 ppb
	GO:0003723	RNA binding	11	0.062474	GB41294, GB46035, GB52596, GB43841, GB46061, GB40674, GB53719, GB50202, GB49948, GB50364, GB52056	0.530136	10 ppb
	GO:0004114	3',5'-cyclic-nucleotide phosphodiesterase activity	3	0.0420748	GB43245, GB42000, GB49480	0.39546	10 ppb
			3	0.0593701	GB43245, GB42000, GB49480	0.516874	50 ppb
	GO:0004601	peroxidase activity	3	0.0761591	GB51481, GB42296, GB49688	0.609973	50 ppb
	GO:0005249	voltage-gated potassium channel activity	4	0.0140082	GB54127, GB54716, GB47876, GB51854	0.152252	10 ppb
			4	0.0232645	GB54127, GB42249, GB47876, GB51854	0.244054	50 ppb
	GO:0008270	zinc ion binding	17	0.0154617	GB54092, GB40074, GB43951, GB46952, GB55852, GB49738, GB42152, GB54378, GB49806, GB48983, GB48059, GB48007, GB54992, GB49321, GB43820, GB49412, GB49541	0.151601	1 ppb
			35	0.00563193	GB43459, GB44129, GB43951, GB54030, GB49190, GB49738, GB49806, GB52596, GB48983, GB48059, GB50602, GB49321, GB54992, GB49412, GB51263, GB44411, GB44072, GB48940, GB53976, GB47628, GB54092, GB40074, GB42196, GB52555, GB46952, GB55852, GB50460, GB42152, GB40112, GB48007, GB43820, GB50932, GB46245, GB44890, GB49541	0.0649256	50 ppb
	GO:0043565	sequence-specific DNA binding	8	0.047367	GB54092, GB40074, GB40150, GB45437, GB51303, GB48059, GB55635, GB49738	0.400688	1 ppb
			13	0.0348864	GB40074, GB54092, GB45437, GB47941, GB43459, GB45501, GB49738, GB40150, GB51303, GB48059, GB42592, GB50932, GB55635	0.340159	10 ppb
			17	0.00640732	GB48121, GB54092, GB40074, GB45437, GB43459, GB54030, GB49738, GB40150, GB51303, GB48059, GB49866, GB42592, GB51299, GB50932, GB55635, GB50048, GB54180	0.0735556	50 ppb
KEGG_PATHWAY	ame04080	Neuroactive ligand-receptor interaction	5	0.0492196	GB48097, GB50192, GB40975, GB48005, GB51689	0.411223	50 ppb
	ame04310	Wnt signaling pathway	8	0.0226081	GB54774, GB45511, GB49548, GB45510, GB43266, GB53394, GB44174, GB40554	0.21337	50 ppb
	ame04320	Dorso-ventral axis formation	4	0.0903574	GB49233, GB49723, GB49388, GB54477	0.630855	10 ppb
	ame04391	Hippo signaling pathway - fly	8	0.0167603	GB54092, GB50175, GB40648, GB45510, GB46140, GB43138, GB54339, GB50460	0.162548	50 ppb

## Sheet: 0d_adult_down
Supplementary Table 4. GO chart of down-regulated DEGs of 0-day-old adults with 1, 10, or 50 ppb imidacloprid treatment.
Category	GO terms	functions	Count	PValue	Genes	FDR	imidacloprid concentration
Bological process	GO:0008152	metabolic process	4	0.0480182	GB44983, GB44897, GB40771, GB40460	0.344758	1 ppb
			10	0.0236575	GB44983, GB47436, GB44897, GB44116, GB40771, GB47815, GB54423, GB40460, GB49870, GB44803	0.235949	50 ppb
	GO:0045454	cell redox homeostasis	7	0.00800098	GB43999, GB43843, GB52684, GB41663, GB41413, GB50555, GB54503	0.0863407	50 ppb
	GO:0051301	cell division	3	0.0751605	GB44515, GB52060, GB41148	0.584505	50 ppb
	GO:0055114	oxidation-reduction process	3	0.0751605	GB40907, GB40489, GB41139	0.584505	50 ppb
Cellular component	GO:0005623	cell	8	0.000337618	GB43999, GB43843, GB52684, GB43708, GB41663, GB41413, GB50555, GB54503	0.00320217	50 ppb
	GO:0005737	cytoplasm	16	0.000449821	GB53799, GB41358, GB54112, GB53705, GB44755, GB52212, GB41363, GB46039, GB52739, GB45041, GB47573, GB43938, GB44205, GB55919, GB44398, GB41829	0.00410789	10 ppb
			21	9.90821e-05	GB46772, GB47666, GB53799, GB54112, GB44755, GB51586, GB52212, GB41363, GB46039, GB52739, GB45041, GB43376, GB47573, GB44515, GB43938, GB44205, GB55919, GB40654, GB41829, GB53967, GB44803	0.000940706	50 ppb
	GO:0005739	mitochondrion	5	0.080012	GB51224, GB48943, GB48527, GB48293, GB41843	0.547107	50 ppb
	GO:0005840	ribosome	8	0.0379004	GB52116, GB40492, GB50158, GB43815, GB54672, GB53219, GB46776, GB42088	0.30718	50 ppb
Molecular function	GO:0004001	adenosine kinase activity	2	0.088519	GB41677, GB41491	0.665444	50 ppb
	GO:0004298	threonine-type endopeptidase activity	4	0.00557608	GB53799, GB44205, GB44398, GB51994	0.0601773	10 ppb
	GO:0005544	calcium-dependent phospholipid binding	3	0.00593658	GB45221, GB51683, GB41301	0.0679252	50 ppb
	GO:0016491	oxidoreductase activity	6	0.0969127	GB50076, GB50513, GB54417, GB53359, GB50595, GB43738	0.677426	10 ppb
KEGG_PATHWAY	ame00020	Citrate cycle (TCA cycle)	8	0.00689679	GB48943, GB44983, GB55496, GB45956, GB54423, GB48527, GB51042, GB50958	0.0700579	50 ppb
	ame00190	Oxidative phosphorylation	14	0.00343586	GB40462, GB43629, GB45956, GB54961, GB51086, GB44608, GB45629, GB48163, GB46882, GB50268, GB41139, GB40489, GB51206, GB47441	0.0354769	50 ppb
	ame01100	Metabolic pathways	55	0.0102075	GB40462, GB51042, GB54961, GB50595, GB41161, GB40460, GB50958, GB44983, GB51086, GB48674, GB43392, GB51206, GB48578, GB47441, GB49112, GB50513, GB47666, GB45956, GB51913, GB53410, GB41139, GB48022, GB54848, GB49870, GB44436, GB43629, GB54112, GB49937, GB42141, GB52351, GB48943, GB44966, GB55139, GB50268, GB41413, GB48163, GB46882, GB55496, GB54423, GB50902, GB41677, GB49609, GB52074, GB45777, GB4…	0.102084	50 ppb
	ame01130	Biosynthesis of antibiotics	19	0.00831818	GB47666, GB52074, GB45956, GB42141, GB51042, GB40460, GB41427, GB50958, GB40779, GB48943, GB44983, GB47436, GB44897, GB55139, GB40783, GB55496, GB54423, GB50902, GB48527	0.0839321	50 ppb
	ame01200	Carbon metabolism	9	0.0328454	GB46120, GB40783, GB50902, GB55496, GB49937, GB40460, GB54056, GB41427, GB50958	0.292935	10 ppb
			17	7.58709e-05	GB52074, GB49937, GB45956, GB42141, GB51042, GB40460, GB41427, GB50958, GB40779, GB48943, GB44983, GB47436, GB40783, GB55496, GB54423, GB50902, GB48527	0.000795981	50 ppb
	ame01212	Fatty acid metabolism	6	0.0710101	GB46772, GB47436, GB49609, GB42141, GB40460, GB49870	0.538391	50 ppb
	ame03050	Proteasome	6	0.0135091	GB53799, GB44205, GB44398, GB55873, GB41363, GB51994	0.131657	10 ppb

## Sheet: 7d_adult_up
Supplementary Table 5. GO chart of up-regulated DEGs of 7-day-old adults with 10 ppb imidacloprid treatment.
Category	GO terms	functions	Count	PValue	Genes	FDR
Biological process	GO:0006412	translation	14	0.000171864	GB52789, GB41039, GB48259, GB54691, GB51072, GB55639, GB42537, GB51716, GB52102, GB41150, GB50333, GB46562, GB50158, GB47747	0.00188751
Cellular component	GO:0005840	ribosome	11	0.000488841	GB51716, GB52789, GB52102, GB50917, GB50333, GB46562, GB50158, GB48259, GB47747, GB54691, GB51072	0.00485302
	GO:0015935	small ribosomal subunit	3	0.0445776	GB41150, GB42537, GB55639	0.364732
	GO:0008180	COP9 signalosome	2	0.0680274	GB40073, GB51103	0.503886
Molecular function	GO:0003735	structural constituent of ribosome	16	2.40066e-06	GB52789, GB41039, GB48259, GB51072, GB54691, GB55639, GB42537, GB51716, GB52102, GB50333, GB41150, GB50917, GB50158, GB46562, GB47747, GB50355	2.64926e-05
	GO:0003723	RNA binding	15	4.60623e-05	GB41294, GB46035, GB48452, GB46061, GB42356, GB53719, GB50596, GB55639, GB42537, GB52056, GB52596, GB41266, GB41150, GB40674, GB41761	0.00050821
	GO:0004386	helicase activity	6	0.000588595	GB51710, GB54511, GB52751, GB40858, GB48811, GB44890	0.00647638
	GO:0005524	ATP binding	31	0.00249805	GB53333, GB50652, GB54213, GB51710, GB45760, GB43889, GB44682, GB45825, GB54446, GB49537, GB49320, GB40674, GB52751, GB54351, GB48536, GB41781, GB43553, GB50740, GB40289, GB49117, GB49155, GB40858, GB50967, GB40280, GB48075, GB55848, GB48375, GB54511, GB41803, GB48811, GB44890	0.0272246
	GO:0000166	nucleotide binding	10	0.0369964	GB51716, GB41294, GB43122, GB44148, GB46061, GB46562, GB53719, GB54451, GB52056, GB44336	0.340335
KEGG_PATHWAY	ame03010	Ribosome	18	6.11912e-05	GB46845, GB52789, GB41039, GB48259, GB51072, GB54691, GB55639, GB42537, GB51716, GB52102, GB50333, GB41150, GB50917, GB50158, GB46562, GB47747, GB50355, GB40653	0.000634932
	ame00190	Oxidative phosphorylation	10	0.0516924	GB45731, GB54301, GB40457, GB53333, GB55708, GB51192, GB55643, GB50918, GB54596, GB44104	0.423563

## Sheet: 7d_adult_down
Supplementary Table 6. GO chart of down-regulated DEGs of 7-day-old adults with 10 ppb imidacloprid treatment.
Category	GO terms	functions	Count	PValue	Genes
Biological process	GO:0006355	regulation of transcription, DNA-templated	5	0.00098985	GB50342, GB48608, GB54796, GB48966, GB47515	0.0056832
Cellular component	GO:0005634	nucleus	6	0.0366954	GB50342, GB48608, GB49751, GB54796, GB48966, GB47515	0.150062
Molecular function	GO:0043565	sequence-specific DNA binding	4	0.030828	GB50342, GB54796, GB48966, GB47515	0.206115

## Sheet: 14d_adult_up
Supplementary Table 7. GO chart of up-regulated DEGs of 14-day-old adults with 1 ppb imidacloprid treatment.
Category	GO terms	functions	Count	PValue	Genes	FDR	imidacloprid concentration
Bological process	GO:0006030	chitin metabolic process	11	0.0476984	GB51373, GB41946, GB41625, GB41624, GB41203, GB41202, GB45152, GB50481, GB44831, GB41227, GB41792	0.476719	1 ppb
	GO:0006351	transcription, DNA-templated	38	0.00307543	GB50020, GB45001, GB45437, GB55012, GB52331, GB48128, GB47799, GB48165, GB42692, GB41714, GB50959, GB50342, GB48059, GB44532, GB50962, GB41781, GB48556, GB41969, GB40519, GB49843, GB40074, GB47233, GB42706, GB43876, GB43894, GB53406, GB42230, GB54321, GB40150, GB44544, GB52039, GB41138, GB45698, GB45715, GB41890, GB48028, GB50048, GB54180	0.0408434	10 ppb
			37	0.00553342	GB50020, GB45001, GB45437, GB55012, GB52331, GB48128, GB47799, GB48165, GB42692, GB41714, GB50277, GB50959, GB48059, GB44532, GB50962, GB50071, GB41781, GB41969, GB40519, GB49843, GB40074, GB47233, GB40098, GB42706, GB43894, GB53406, GB42230, GB54321, GB40150, GB44544, GB52039, GB41138, GB45698, GB41890, GB48028, GB50048, GB54180	0.0722411	50 ppb
	GO:0006355	regulation of transcription, DNA-templated	48	0.0199754	GB44663, GB45025, GB49026, GB45500, GB45357, GB45967, GB47799, GB45062, GB41520, GB54030, GB40142, GB50342, GB55652, GB41598, GB42592, GB54355, GB48386, GB55332, GB53852, GB48655, GB41781, GB40519, GB56017, GB49843, GB52601, GB42681, GB51409, GB40095, GB41982, GB51909, GB52077, GB55196, GB43894, GB40720, GB54796, GB46956, GB54321, GB49332, GB47493, GB52039, GB51292, GB41876, GB52781, GB51295, GB5…	0.239041	10 ppb
	GO:0006368	transcription elongation from RNA polymerase II promoter	4	0.0895802	GB48521, GB44083, GB55367, GB55009	0.711663	1 ppb
	GO:0006412	translation	47	5.0722e-09	GB51543, GB52789, GB41039, GB42696, GB44147, GB47227, GB49170, GB46776, GB55595, GB46750, GB42679, GB43537, GB52102, GB54814, GB40492, GB50158, GB49220, GB40539, GB51539, GB54192, GB55901, GB41359, GB47590, GB43815, GB41631, GB53219, GB54691, GB51072, GB51624, GB46395, GB42537, GB55639, GB51038, GB51716, GB44520, GB49994, GB44749, GB50333, GB54433, GB41150, GB52116, GB45374, GB48810, GB43548, GB4…	6.72132e-08	1 ppb
			38	0.00536062	GB51543, GB42696, GB44147, GB49170, GB46776, GB55595, GB46750, GB42679, GB53256, GB52102, GB54814, GB40492, GB50158, GB49220, GB40539, GB54192, GB47590, GB49488, GB50805, GB45635, GB41631, GB53219, GB54691, GB51072, GB46395, GB42537, GB55639, GB51038, GB51716, GB50333, GB54433, GB41150, GB52116, GB45374, GB48810, GB43548, GB49377, GB51359	0.0701854	10 ppb
			40	0.00134609	GB51543, GB42696, GB44147, GB47227, GB49170, GB55595, GB46750, GB42679, GB53256, GB43537, GB52102, GB54814, GB40492, GB50158, GB49220, GB40539, GB54192, GB47590, GB49488, GB50805, GB45635, GB41631, GB53219, GB54691, GB51072, GB46395, GB42537, GB55639, GB51038, GB51716, GB44749, GB50333, GB54433, GB41150, GB52116, GB45374, GB48810, GB43548, GB49377, GB51359	0.018038	50 ppb
	GO:0007015	actin filament organization	5	0.0586173	GB51694, GB44773, GB40592, GB47584, GB43161	0.55793	50 ppb
	GO:0007275	multicellular organism development	15	0.070912	GB43421, GB54201, GB50342, GB51302, GB44031, GB42592, GB47493, GB51299, GB51292, GB53676, GB55332, GB51295, GB45509, GB54180, GB47061	0.630566	10 ppb
	GO:0009072	aromatic amino acid family metabolic process	4	0.0897125	GB40967, GB45969, GB48022, GB49175	0.719223	50 ppb
	GO:0016570	histone modification	4	0.0904467	GB55652, GB44083, GB55367, GB55009	0.722927	10 ppb
	GO:0016579	protein deubiquitination	10	0.0722925	GB41035, GB47732, GB44573, GB54114, GB40540, GB44553, GB43565, GB48117, GB41032, GB50392	0.637929	10 ppb
	GO:0035556	intracellular signal transduction	21	0.0328783	GB40304, GB41985, GB53311, GB42064, GB55560, GB44174, GB45150, GB52929, GB54593, GB42200, GB50415, GB51671, GB46786, GB43222, GB44536, GB41704, GB52953, GB47768, GB46877, GB49969, GB47743	0.363498	50 ppb
	GO:0042254	ribosome biogenesis	6	0.0860556	GB45334, GB41362, GB48152, GB49114, GB40576, GB50947	0.696516	1 ppb
Cellular component	GO:0005576	extracellular region	29	0.0912076	GB41283, GB51373, GB41946, GB44167, GB42062, GB50121, GB40700, GB55452, GB43512, GB44988, GB41203, GB41202, GB52775, GB41227, GB46057, GB45324, GB47928, GB40758, GB45152, GB50481, GB51306, GB55204, GB55206, GB41625, GB55208, GB41624, GB49544, GB44831, GB41792	0.676003	1 ppb
	GO:0005634	nucleus	130	0.0015557	GB47941, GB49105, GB42872, GB54030, GB54378, GB45540, GB50342, GB48059, GB42592, GB50962, GB48386, GB40495, GB44079, GB55429, GB52304, GB40519, GB52601, GB40074, GB53180, GB54303, GB42706, GB50947, GB40720, GB46956, GB54432, GB41138, GB51256, GB51962, GB52781, GB54180, GB50020, GB44663, GB41520, GB41714, GB41522, GB55390, GB41239, GB52652, GB45720, GB43147, GB53234, GB44532, GB44961, GB47420, GB4…	0.0182913	10 ppb
			121	0.0220604	GB49105, GB42872, GB54030, GB50277, GB45540, GB48059, GB42592, GB50962, GB48386, GB40495, GB55429, GB44079, GB50071, GB52304, GB43160, GB40519, GB52601, GB40074, GB53180, GB54303, GB55778, GB42706, GB40720, GB46956, GB54432, GB41138, GB51256, GB51962, GB52781, GB54180, GB50020, GB44663, GB41520, GB41714, GB41522, GB41239, GB45720, GB43147, GB52652, GB53234, GB44532, GB44961, GB44339, GB47420, GB5…	0.233143	50 ppb
	GO:0005840	ribosome	36	1.22364e-06	GB52789, GB42696, GB44147, GB47227, GB49170, GB46776, GB55595, GB46750, GB42679, GB43537, GB52102, GB54814, GB40492, GB50158, GB49220, GB51539, GB54192, GB55901, GB41359, GB47590, GB43815, GB41631, GB40576, GB53219, GB51072, GB54691, GB51624, GB51038, GB51716, GB44520, GB44749, GB50333, GB50917, GB52116, GB50356, GB47433	1.44194e-05	1 ppb
			27	0.0606128	GB42696, GB44147, GB47227, GB49170, GB46750, GB55595, GB42679, GB53256, GB43537, GB52102, GB54814, GB40492, GB50158, GB49220, GB54192, GB47590, GB50805, GB45635, GB41631, GB53219, GB51072, GB54691, GB51038, GB51716, GB44749, GB52116, GB50333	0.524825	50 ppb
	GO:0015934	large ribosomal subunit	5	0.0507187	GB51543, GB49994, GB41039, GB48810, GB51359	0.458476	1 ppb
	GO:0015935	small ribosomal subunit	6	0.0287832	GB41150, GB40539, GB45374, GB46395, GB42537, GB55639	0.291187	1 ppb
			6	0.0632542	GB41150, GB40539, GB45374, GB46395, GB42537, GB55639	0.539201	10 ppb
			6	0.0612757	GB41150, GB40539, GB45374, GB46395, GB42537, GB55639	0.5288	50 ppb
	GO:0016593	Cdc73/Paf1 complex	4	0.0898182	GB55652, GB44083, GB55367, GB55009	0.67238	10 ppb
	GO:0030054	cell junction	11	0.0383607	GB50822, GB42644, GB45542, GB49268, GB40975, GB53055, GB46886, GB49273, GB43416, GB43543, GB40923	0.371115	10 ppb
			10	0.0873	GB50822, GB45542, GB49268, GB40975, GB53055, GB46886, GB49273, GB43416, GB43543, GB40923	0.662785	50 ppb
Molecular function	GO:0000166	nucleotide binding	41	0.00192812	GB50832, GB53208, GB44281, GB44148, GB49597, GB46014, GB46196, GB42691, GB52929, GB40744, GB42693, GB42714, GB43200, GB44536, GB43122, GB47741, GB54990, GB47420, GB42233, GB45429, GB47992, GB52075, GB42211, GB41674, GB49013, GB55730, GB42747, GB41392, GB50661, GB43815, GB45150, GB54593, GB50889, GB52756, GB51716, GB40057, GB44991, GB54367, GB46169, GB42292, GB47009	0.0255491	1 ppb
			49	0.00233668	GB53208, GB44281, GB46196, GB46014, GB52929, GB43885, GB42693, GB42714, GB51496, GB55250, GB47741, GB54990, GB47992, GB42211, GB55730, GB42747, GB50889, GB52056, GB51716, GB42838, GB43841, GB45854, GB42292, GB47009, GB44830, GB45555, GB50832, GB44148, GB49597, GB43200, GB47328, GB44536, GB47428, GB47420, GB42233, GB45429, GB41674, GB52075, GB41392, GB49037, GB45150, GB54593, GB52756, GB40057, GB4…	0.0316444	10 ppb
			50	0.00124242	GB53208, GB44281, GB46014, GB46196, GB52929, GB42693, GB43885, GB42714, GB51496, GB55250, GB43122, GB47741, GB54990, GB47992, GB42211, GB55730, GB42747, GB50661, GB50889, GB51716, GB42838, GB43841, GB45854, GB42292, GB47009, GB45555, GB44830, GB50832, GB44148, GB49597, GB43200, GB47328, GB44536, GB47428, GB52953, GB47420, GB42233, GB45429, GB52075, GB41674, GB41392, GB49037, GB45150, GB54593, GB5…	0.0169498	50 ppb
	GO:0003700	transcription factor activity, sequence-specific DNA binding	46	7.63143e-05	GB50020, GB45437, GB55012, GB42758, GB47941, GB52331, GB49105, GB42692, GB47940, GB41714, GB44912, GB55036, GB54131, GB54378, GB53404, GB45540, GB51302, GB44031, GB50962, GB44532, GB44961, GB44078, GB41785, GB49391, GB54092, GB46492, GB46398, GB42706, GB52721, GB43876, GB40150, GB52719, GB45696, GB52761, GB44976, GB51299, GB44544, GB50933, GB51292, GB45298, GB44679, GB51295, GB45715, GB41890, GB4…	0.00104845	10 ppb
			39	0.0097484	GB50020, GB45437, GB55012, GB42758, GB52331, GB49105, GB42692, GB41714, GB47940, GB50277, GB44912, GB55036, GB54131, GB45540, GB53404, GB51302, GB44031, GB44532, GB50962, GB44961, GB44078, GB41785, GB50071, GB54092, GB46492, GB42706, GB52721, GB40150, GB52719, GB52761, GB44976, GB44544, GB50933, GB51292, GB45298, GB44679, GB51295, GB41890, GB48028	0.126028	50 ppb
	GO:0003723	RNA binding	34	0.019023	GB46035, GB49597, GB46847, GB46196, GB45433, GB50409, GB48423, GB53729, GB55088, GB42693, GB40824, GB42714, GB50596, GB41266, GB51579, GB47420, GB42233, GB42356, GB52911, GB42537, GB55639, GB44130, GB51479, GB53670, GB50757, GB41150, GB49404, GB43115, GB48810, GB46243, GB48661, GB48567, GB42292, GB53699	0.227062	1 ppb
			39	0.0539809	GB46035, GB49597, GB46847, GB46196, GB45433, GB50409, GB50259, GB45044, GB53729, GB40824, GB42693, GB55088, GB42714, GB50596, GB41266, GB54291, GB47420, GB42233, GB44156, GB42356, GB42537, GB55639, GB52056, GB51479, GB53670, GB50757, GB42838, GB43841, GB41150, GB43115, GB49404, GB48810, GB45854, GB46243, GB48661, GB48567, GB42292, GB53699, GB47295	0.533624	10 ppb
	GO:0003735	structural constituent of ribosome	49	1.10962e-09	GB51543, GB52789, GB41039, GB42696, GB44147, GB47227, GB49170, GB46776, GB55595, GB46750, GB42679, GB43537, GB52102, GB54814, GB50158, GB40492, GB49220, GB40539, GB51539, GB54192, GB55901, GB41359, GB47590, GB43815, GB41631, GB53219, GB54691, GB51072, GB51624, GB46395, GB42537, GB55639, GB51038, GB51716, GB44520, GB49994, GB44749, GB50333, GB54433, GB50917, GB41150, GB52116, GB50356, GB45374, GB4…	1.488e-08	1 ppb
			37	0.024569	GB51543, GB42696, GB44147, GB49170, GB46776, GB55595, GB46750, GB42679, GB53256, GB52102, GB54814, GB40492, GB50158, GB49220, GB40539, GB54192, GB47590, GB50805, GB45635, GB41631, GB53219, GB54691, GB51072, GB46395, GB42537, GB55639, GB51038, GB51716, GB50333, GB54433, GB41150, GB52116, GB45374, GB48810, GB43548, GB49377, GB51359	0.2896	10 ppb
			39	0.00821784	GB51543, GB42696, GB44147, GB47227, GB49170, GB55595, GB46750, GB42679, GB53256, GB43537, GB52102, GB54814, GB40492, GB50158, GB49220, GB40539, GB54192, GB47590, GB50805, GB45635, GB41631, GB53219, GB54691, GB51072, GB46395, GB42537, GB55639, GB51038, GB51716, GB44749, GB50333, GB54433, GB41150, GB52116, GB45374, GB48810, GB43548, GB49377, GB51359	0.107269	50 ppb
	GO:0003924	GTPase activity	19	0.0308503	GB53177, GB41358, GB47635, GB42352, GB52107, GB44134, GB44186, GB46039, GB50289, GB44941, GB50148, GB52028, GB48261, GB46148, GB53389, GB43229, GB54510, GB44074, GB46713	0.349962	10 ppb
	GO:0004298	threonine-type endopeptidase activity	7	0.0811871	GB43147, GB53799, GB45720, GB44205, GB53349, GB51994, GB52694	0.687868	50 ppb
	GO:0004672	protein kinase activity	19	0.0549736	GB53657, GB41836, GB43718, GB55074, GB55411, GB50640, GB43004, GB45762, GB55165, GB45819, GB54348, GB53592, GB53414, GB46423, GB49908, GB51894, GB40310, GB54351, GB41668	0.531507	1 ppb
			25	0.0149179	GB53657, GB47232, GB43718, GB41836, GB55074, GB55411, GB50640, GB40802, GB45762, GB43004, GB55165, GB54325, GB45819, GB54348, GB53592, GB53414, GB40067, GB46423, GB49908, GB40310, GB51894, GB46705, GB44792, GB54351, GB54723	0.186652	10 ppb
			24	0.0283563	GB53657, GB41836, GB43718, GB55074, GB55411, GB50640, GB40802, GB43004, GB45762, GB55165, GB54325, GB45819, GB54348, GB53592, GB53414, GB40067, GB46423, GB49908, GB51894, GB40310, GB44792, GB46705, GB54351, GB54723	0.326698	50 ppb
	GO:0004713	protein tyrosine kinase activity	8	0.0389595	GB40067, GB53865, GB45512, GB50877, GB48816, GB40400, GB48061, GB44279	0.420866	10 ppb
			8	0.0387685	GB40067, GB53865, GB45512, GB50877, GB48816, GB40400, GB48061, GB44279	0.419411	50 ppb
	GO:0004715	non-membrane spanning protein tyrosine kinase activity	5	0.0712817	GB44062, GB47566, GB53607, GB51226, GB41082	0.638278	50 ppb
	GO:0004867	serine-type endopeptidase inhibitor activity	4	0.094228	GB55389, GB55287, GB50121, GB42062	0.73477	1 ppb
			5	0.0381243	GB40356, GB55389, GB55287, GB50121, GB42062	0.413909	10 ppb
			5	0.0379961	GB40356, GB55389, GB55287, GB50121, GB42062	0.412963	50 ppb
	GO:0005215	transporter activity	16	0.0702908	GB41372, GB40086, GB40385, GB45147, GB54689, GB50526, GB45023, GB55881, GB40713, GB48980, GB40716, GB54097, GB41240, GB42422, GB51995, GB49504	0.6237	1 ppb
	GO:0005509	calcium ion binding	30	0.0819604	GB55889, GB51683, GB53331, GB50219, GB40461, GB49106, GB42548, GB45120, GB43786, GB40868, GB49410, GB45211, GB44031, GB51897, GB40498, GB47938, GB52144, GB40240, GB48275, GB42728, GB44174, GB49809, GB43302, GB44368, GB51787, GB41115, GB40619, GB51276, GB48216, GB52427	0.682334	1 ppb
	GO:0005525	GTP binding	44	0.0550479	GB42246, GB52060, GB47635, GB42970, GB54314, GB40424, GB40731, GB44186, GB46039, GB50148, GB44967, GB52028, GB48261, GB43229, GB51797, GB55472, GB55494, GB44237, GB44074, GB51996, GB40342, GB46713, GB54714, GB41358, GB44419, GB42352, GB41495, GB52107, GB44134, GB50289, GB44941, GB52689, GB46148, GB50252, GB52842, GB53389, GB45657, GB53387, GB54510, GB45558, GB41083, GB47431, GB49505, GB40429	0.540802	10 ppb
	GO:0008270	zinc ion binding	112	0.0189422	GB42326, GB47805, GB46196, GB44129, GB40424, GB42719, GB54030, GB54378, GB48059, GB40495, GB55569, GB44011, GB40074, GB47816, GB40911, GB41753, GB44526, GB47455, GB51256, GB41649, GB55889, GB53656, GB40540, GB42773, GB41662, GB41239, GB49172, GB50392, GB53430, GB40728, GB48556, GB42381, GB44865, GB43921, GB55587, GB40091, GB49484, GB41674, GB46641, GB50969, GB41454, GB40112, GB44544, GB45878, GB4…	0.231154	10 ppb
	GO:0008324	cation transmembrane transporter activity	5	0.0806006	GB55501, GB55503, GB55413, GB54851, GB50271	0.675965	1 ppb
			6	0.0494925	GB55501, GB55503, GB49801, GB55413, GB54851, GB50271	0.502414	50 ppb
	GO:0016301	kinase activity	8	0.0805793	GB54446, GB53312, GB46565, GB40676, GB45199, GB43074, GB48994, GB49908	0.685017	50 ppb
	GO:0016614	oxidoreductase activity, acting on CH-OH group of donors	10	0.097656	GB43007, GB51211, GB51821, GB44549, GB44548, GB40842, GB51814, GB51815, GB47736, GB51820	0.756597	50 ppb
	GO:0043565	sequence-specific DNA binding	53	0.000607538	GB42758, GB47941, GB45500, GB49105, GB52331, GB45062, GB42692, GB47940, GB54030, GB54131, GB53404, GB45540, GB50342, GB51302, GB48059, GB42592, GB50962, GB55332, GB41785, GB56017, GB54092, GB40074, GB51409, GB51909, GB46956, GB48171, GB45696, GB44976, GB47493, GB51299, GB51292, GB50933, GB44679, GB52781, GB51295, GB41890, GB50048, GB46069, GB54180, GB44663, GB45437, GB44912, GB55036, GB46492, GB4…	0.00831854	10 ppb
			45	0.0407449	GB44663, GB45437, GB42758, GB52331, GB49105, GB45062, GB42692, GB47940, GB54030, GB44912, GB50277, GB55036, GB54131, GB53404, GB45540, GB51302, GB48059, GB42592, GB50962, GB41785, GB56017, GB54092, GB40074, GB46492, GB40095, GB51909, GB54796, GB46956, GB40150, GB48171, GB49332, GB47399, GB44976, GB47493, GB44544, GB50933, GB51292, GB45298, GB44679, GB52781, GB51295, GB41890, GB50048, GB54180, GB4…	0.435613	50 ppb
	GO:0046872	metal ion binding	93	0.0741129	GB53315, GB42492, GB44646, GB55576, GB48349, GB53299, GB42064, GB47057, GB46509, GB41427, GB50899, GB40142, GB51144, GB46513, GB46419, GB49343, GB45645, GB40145, GB40147, GB46218, GB49296, GB40492, GB44078, GB51973, GB40515, GB45841, GB49967, GB54272, GB52303, GB47743, GB52304, GB43125, GB43738, GB45709, GB53975, GB55002, GB42708, GB44464, GB48372, GB40128, GB54140, GB51757, GB51910, GB45131, GB4…	0.653	10 ppb
			99	0.0126907	GB53315, GB44646, GB55576, GB47057, GB42064, GB40142, GB51144, GB46419, GB40145, GB45645, GB46218, GB40147, GB40492, GB51973, GB44078, GB45841, GB40515, GB52303, GB52304, GB47743, GB48784, GB50661, GB42708, GB45133, GB55778, GB40128, GB51757, GB45131, GB48884, GB48709, GB45854, GB48271, GB42180, GB51060, GB41715, GB40273, GB42200, GB41714, GB52852, GB49175, GB44535, GB48163, GB45867, GB47768, GB5…	0.161068	50 ppb
KEGG_PATHWAY	ame00562	Inositol phosphate metabolism	17	0.0800249	GB40278, GB51841, GB55706, GB55707, GB43074, GB44174, GB45881, GB40672, GB47879, GB40676, GB43168, GB47428, GB48994, GB55515, GB41220, GB40515, GB42579	0.61445	50 ppb
	ame03010	Ribosome	60	3.35047e-12	GB51543, GB41039, GB42696, GB53194, GB46750, GB54814, GB40492, GB43559, GB51539, GB40653, GB54192, GB51201, GB47590, GB51716, GB44520, GB50333, GB54433, GB52116, GB41068, GB45374, GB48810, GB43548, GB51065, GB45334, GB52789, GB46845, GB44147, GB47227, GB49170, GB50296, GB46776, GB55595, GB42679, GB48699, GB43537, GB52102, GB50158, GB49220, GB40539, GB41359, GB43815, GB41631, GB40576, GB53219, GB5…	3.78541e-11	1 ppb
			48	0.000707932	GB51543, GB51065, GB45334, GB46845, GB42696, GB53194, GB44147, GB49170, GB50296, GB46776, GB55595, GB46750, GB42679, GB53256, GB48699, GB52102, GB54814, GB50158, GB40492, GB49220, GB40539, GB43559, GB40653, GB54192, GB51201, GB47590, GB45635, GB41631, GB40576, GB53219, GB54691, GB51072, GB46395, GB42537, GB55639, GB51038, GB51716, GB50333, GB54433, GB41150, GB52116, GB41068, GB45374, GB48810, GB4…	0.0080965	10 ppb
			49	0.000379031	GB51543, GB42696, GB53194, GB46750, GB53256, GB54814, GB40492, GB43559, GB40653, GB54192, GB51201, GB47590, GB51716, GB52116, GB54433, GB50333, GB41068, GB45374, GB48810, GB43548, GB45334, GB51065, GB46845, GB44147, GB47227, GB49170, GB50296, GB55595, GB42679, GB48699, GB43537, GB52102, GB50158, GB40539, GB49220, GB45635, GB41631, GB51072, GB54691, GB53219, GB46395, GB55639, GB42537, GB51038, GB4…	0.00432252	50 ppb
	ame03040	Spliceosome	30	0.0460224	GB45167, GB50832, GB54784, GB42778, GB45433, GB48423, GB44934, GB50409, GB42714, GB41737, GB50392, GB48261, GB40866, GB51579, GB51702, GB50609, GB52616, GB47992, GB54300, GB49013, GB41176, GB41392, GB54798, GB55101, GB47250, GB43115, GB51256, GB53699, GB42447, GB55140	0.412758	1 ppb
			35	0.0441886	GB45167, GB50832, GB44597, GB54784, GB42778, GB46655, GB45433, GB53960, GB50409, GB42714, GB41737, GB50392, GB55250, GB42720, GB48261, GB40866, GB51702, GB50197, GB43160, GB46115, GB50609, GB52616, GB47992, GB54300, GB41392, GB53909, GB55101, GB41609, GB47250, GB43115, GB51256, GB53699, GB42447, GB55140, GB50083	0.40335	50 ppb
	ame03050	Proteasome	14	0.0347879	GB54854, GB53799, GB55528, GB41207, GB53349, GB41363, GB44431, GB44878, GB43147, GB50242, GB44205, GB45225, GB47284, GB51994	0.329708	1 ppb
	ame04068	FoxO signaling pathway	18	0.0222831	GB42079, GB51503, GB42213, GB55425, GB43004, GB55855, GB55165, GB42200, GB55583, GB41427, GB53353, GB45459, GB56012, GB52790, GB54353, GB49388, GB50071, GB53035	0.224779	1 ppb
			25	0.000357983	GB44113, GB49911, GB42079, GB48301, GB42213, GB55425, GB43004, GB55855, GB55165, GB42200, GB51494, GB41427, GB55583, GB56005, GB54054, GB53353, GB45459, GB56012, GB52790, GB55472, GB40222, GB41067, GB53035, GB43135, GB55660	0.0041017	10 ppb
			27	3.62574e-05	GB44113, GB49911, GB42079, GB48301, GB43427, GB51503, GB42213, GB43074, GB55425, GB43004, GB55855, GB55165, GB42200, GB51494, GB41427, GB55583, GB54054, GB53353, GB56012, GB52790, GB54353, GB49388, GB41067, GB50071, GB53035, GB43135, GB55660	0.000414223	50 ppb
	ame04070	Phosphatidylinositol signaling system	19	0.0625407	GB55706, GB55707, GB43074, GB44174, GB42200, GB45881, GB50415, GB43222, GB40672, GB49410, GB47879, GB40676, GB43168, GB47428, GB48994, GB48356, GB41220, GB40515, GB42579	0.521911	50 ppb
	ame04080	Neuroactive ligand-receptor interaction	12	0.0670096	GB51506, GB49239, GB45542, GB50192, GB40975, GB41839, GB44968, GB48005, GB46886, GB53009, GB51689, GB41397	0.548965	10 ppb
	ame04144	Endocytosis	37	0.045136	GB47658, GB47281, GB42757, GB42970, GB48600, GB47249, GB45459, GB55160, GB53229, GB53540, GB51749, GB44960, GB49244, GB46887, GB47743, GB50609, GB46766, GB44307, GB54194, GB55422, GB40452, GB42213, GB49038, GB44773, GB41193, GB42604, GB54140, GB47998, GB41681, GB46262, GB45657, GB50373, GB50067, GB46165, GB44363, GB47431, GB40429	0.411506	10 ppb
			36	0.073042	GB47039, GB47658, GB47281, GB42757, GB42970, GB48600, GB55160, GB53229, GB40866, GB53540, GB51749, GB44960, GB49244, GB46887, GB47743, GB50609, GB44307, GB54194, GB55422, GB40452, GB42213, GB49038, GB44773, GB41193, GB42604, GB54140, GB47998, GB46262, GB45657, GB46893, GB50373, GB50067, GB46165, GB44363, GB47431, GB40429	0.579655	50 ppb
	ame04150	mTOR signaling pathway	14	0.0215052	GB49911, GB49597, GB43004, GB53152, GB52079, GB42200, GB53708, GB48169, GB56005, GB44905, GB43222, GB50333, GB43135, GB54916	0.220855	10 ppb
			16	0.00264592	GB49911, GB51503, GB49597, GB43074, GB43004, GB52079, GB53152, GB42200, GB53708, GB48169, GB46786, GB44905, GB43222, GB50333, GB43135, GB54916	0.0298205	50 ppb
	ame04310	Wnt signaling pathway	19	0.0362111	GB54774, GB42032, GB55855, GB44174, GB55165, GB55583, GB44651, GB56012, GB43222, GB49548, GB49812, GB53249, GB44796, GB41688, GB42579, GB50071, GB42894, GB49535, GB47431	0.34079	1 ppb
			23	0.0153199	GB41343, GB54774, GB50132, GB55855, GB44174, GB55165, GB55583, GB51660, GB56012, GB43222, GB49548, GB49812, GB44796, GB41688, GB45558, GB42579, GB42894, GB47277, GB41781, GB49535, GB45509, GB47431, GB47061	0.162407	10 ppb
			24	0.00744475	GB41343, GB54774, GB42032, GB50132, GB55855, GB44174, GB55165, GB55583, GB51660, GB44651, GB56012, GB43222, GB49548, GB49812, GB53249, GB44796, GB41688, GB42579, GB50071, GB42894, GB47277, GB41781, GB49535, GB47431	0.0818431	50 ppb
	ame04391	Hippo signaling pathway - fly	20	0.00901195	GB54092, GB50985, GB51048, GB40946, GB44117, GB40648, GB53008, GB42872, GB55165, GB53150, GB47654, GB56012, GB48671, GB44311, GB43138, GB42560, GB48571, GB47743, GB41310, GB53036	0.097224	1 ppb
			26	0.000411046	GB54841, GB51048, GB41343, GB40946, GB40648, GB53008, GB42872, GB55165, GB53150, GB47654, GB48671, GB56012, GB44888, GB44311, GB45547, GB48655, GB48571, GB47743, GB41310, GB40091, GB54092, GB50985, GB44117, GB43138, GB42560, GB53036	0.00470838	10 ppb
			24	0.00305822	GB40091, GB54092, GB50985, GB51048, GB41343, GB40946, GB44117, GB40648, GB53008, GB42872, GB55165, GB53150, GB47654, GB48671, GB56012, GB45547, GB44311, GB48655, GB43138, GB42560, GB48571, GB47743, GB41310, GB53036	0.0343935	50 ppb
	ame04711	Circadian rhythm - fly	5	0.0496726	GB44976, GB43643, GB52077, GB55165, GB43953	0.43765	1 ppb
			6	0.0183257	GB44976, GB43643, GB52077, GB55165, GB43953, GB48028	0.191293	10 ppb
			6	0.0186113	GB44976, GB43643, GB52077, GB55165, GB43953, GB48028	0.193192	50 ppb
	ame04745	Phototransduction - fly	14	0.000216172	GB52082, GB43718, GB47942, GB45512, GB44174, GB43222, GB49410, GB51749, GB43282, GB44311, GB42579, GB49535, GB41310, GB42762	0.00243965	1 ppb
			13	0.00568986	GB43222, GB43718, GB52082, GB47942, GB43282, GB51749, GB45512, GB44311, GB44174, GB42579, GB49535, GB42762, GB41310	0.0634031	10 ppb
			14	0.00157096	GB52082, GB43718, GB47942, GB45512, GB44174, GB43222, GB49410, GB51749, GB43282, GB44311, GB42579, GB49535, GB41310, GB42762	0.0178046	50 ppb
	ame04931	Insulin resistance	15	0.0479314	GB44020, GB55425, GB48145, GB43004, GB42064, GB42708, GB42200, GB53353, GB54131, GB56012, GB54622, GB44905, GB54391, GB40980, GB41860	0.425899	1 ppb
			21	0.0015616	GB44113, GB49911, GB44020, GB55425, GB48145, GB43004, GB42064, GB42708, GB42200, GB51494, GB56005, GB53353, GB54131, GB44905, GB54622, GB56012, GB42835, GB55247, GB40980, GB41860, GB43135	0.0177802	10 ppb
			22	0.000544871	GB44113, GB49911, GB44020, GB43074, GB55425, GB48145, GB43004, GB42064, GB42708, GB42200, GB51494, GB53353, GB46786, GB54131, GB44905, GB54622, GB56012, GB42835, GB55247, GB40980, GB41860, GB43135	0.00620841	50 ppb

## Sheet: 14d_adult_down
Supplementary Table 1. GO cluster of down-regulated DEGs of 14-day-old adults with 1 ppb imidacloprid treatment.
Category	GO terms	functions	Count	PValue	Genes	FDR	imidacloprid concentration
Bological process	GO:0006914	autophagy	6	0.058062	GB54956, GB45197, GB49139, GB41829, GB42677, GB52339	0.550548	1 ppb
	GO:0006281	DNA repair	16	0.0340306	GB50475, GB50103, GB48411, GB52749, GB41368, GB50809, GB50237, GB46249, GB54252, GB42764, GB41252, GB43487, GB52473, GB51535, GB49338, GB53910	0.37367	50 ppb
	GO:0009165	nucleotide biosynthetic process	3	0.0932715	GB42140, GB45535, GB48252	0.729928	1 ppb
	GO:0006364	rRNA processing	8	0.0143855	GB50343, GB52500, GB52153, GB40782, GB50375, GB41761, GB49771, GB48777	0.177831	50 ppb
	GO:0008033	tRNA processing	8	0.0142435	GB50343, GB52500, GB48482, GB43495, GB46501, GB51963, GB44660, GB53648	0.17608	10 ppb
			9	0.00309016	GB50343, GB52500, GB48482, GB43495, GB46501, GB44144, GB51963, GB44660, GB53648	0.0409609	50 ppb
Cellular component	GO:0005829	cytosol	5	0.0893301	GB51033, GB45944, GB48031, GB44028, GB44718	0.662677	1 ppb
			6	0.0291222	GB51033, GB45944, GB48031, GB44028, GB44718, GB55296	0.292512	10 ppb
			6	0.0292927	GB51033, GB45944, GB48031, GB44028, GB44718, GB55296	0.294289	50 ppb
	GO:0005783	endoplasmic reticulum	9	0.00573215	GB55684, GB47462, GB53080, GB49402, GB55680, GB50287, GB55544, GB41147, GB51062	0.0645812	1 ppb
			8	0.0324454	GB55684, GB47462, GB53080, GB49402, GB55680, GB55544, GB48578, GB41147	0.320352	10 ppb
			8	0.0326814	GB55684, GB47462, GB53080, GB49402, GB55680, GB55544, GB48578, GB41147	0.322637	50 ppb
	GO:0005789	endoplasmic reticulum membrane	11	0.0762174	GB41846, GB53033, GB49305, GB54805, GB42855, GB50519, GB41142, GB41762, GB51598, GB42650, GB52322	0.604742	10 ppb
	GO:0016021	integral component of membrane	362	0.0360652	GB40392, GB44124, GB55629, GB49305, GB54783, GB45127, GB49054, GB47248, GB53199, GB42519, GB41742, GB54376, GB51636, GB44982, GB44514, GB43984, GB44513, GB40691, GB41126, GB41127, GB48102, GB44414, GB40591, GB47547, GB45543, GB51341, GB50561, GB47143, GB41846, GB44012, GB44115, GB50565, GB44826, GB50282, GB47952, GB44771, GB49041, GB41653, GB45956, GB44173, GB43584, GB43581, GB44776, GB51654, GB4…	0.34726	1 ppb
			387	0.0455694	GB40392, GB55629, GB44124, GB54783, GB49305, GB45127, GB49054, GB48408, GB50275, GB53199, GB47248, GB46580, GB41742, GB42519, GB54376, GB51637, GB51636, GB44514, GB44513, GB43984, GB40691, GB40794, GB48102, GB41127, GB44414, GB40591, GB51341, GB45543, GB50561, GB47143, GB41846, GB44115, GB44012, GB44826, GB49041, GB47952, GB41653, GB41129, GB44173, GB43584, GB45956, GB50944, GB44776, GB51654, GB4…	0.420784	10 ppb
	GO:0030915	Smc5-Smc6 complex	4	0.0538849	GB46249, GB53846, GB52749, GB47047	0.477635	50 ppb
Molecular function	GO:0003995	acyl-CoA dehydrogenase activity	5	0.0649675	GB54436, GB42141, GB42841, GB45193, GB50239	0.60205	1 ppb
			6	0.0165237	GB54436, GB55568, GB42141, GB42841, GB45193, GB50239	0.205494	10 ppb
			6	0.0154058	GB54436, GB55568, GB42141, GB42841, GB45193, GB50239	0.19203	50 ppb
	GO:0005524	ATP binding	121	0.00634962	GB42875, GB55439, GB55574, GB50274, GB46963, GB50276, GB40217, GB56004, GB50751, GB55825, GB42721, GB42457, GB49537, GB44515, GB48923, GB53045, GB54237, GB54372, GB52983, GB44771, GB48881, GB54042, GB47350, GB53713, GB43836, GB55823, GB51649, GB51255, GB49497, GB51066, GB50024, GB54843, GB44144, GB54665, GB55506, GB48749, GB47961, GB50297, GB48362, GB42479, GB43831, GB45665, GB50195, GB43732, GB4…	0.0837666	50 ppb
	GO:0016787	hydrolase activity	20	0.0242425	GB44598, GB42192, GB47974, GB41470, GB41292, GB44492, GB47815, GB44271, GB50274, GB54052, GB51586, GB41447, GB46617, GB43338, GB45041, GB48855, GB44695, GB41244, GB49222, GB53755	0.287389	10 ppb
			20	0.0206246	GB44598, GB42192, GB47974, GB41470, GB41292, GB44492, GB44271, GB50274, GB54052, GB51586, GB41447, GB46617, GB46305, GB45041, GB48855, GB44695, GB41244, GB49222, GB53755, GB50657	0.248903	50 ppb
	GO:0004518	nuclease activity	3	0.0967746	GB49829, GB50103, GB53910	0.75469	10 ppb
			3	0.0938734	GB49829, GB50103, GB53910	0.741757	50 ppb
	GO:0004252	serine-type endopeptidase activity	14	0.0177565	GB53812, GB50026, GB50290, GB41399, GB48079, GB49453, GB52186, GB50761, GB51631, GB48081, GB53223, GB40158, GB47933, GB41097	0.217886	1 ppb
			13	0.0571664	GB51631, GB53812, GB41410, GB48081, GB50026, GB50290, GB53223, GB41399, GB47933, GB40158, GB52186, GB49453, GB55007	0.556344	10 ppb
			15	0.00924613	GB53812, GB50026, GB50290, GB41399, GB52186, GB49453, GB55007, GB50761, GB51631, GB41410, GB48081, GB53223, GB40158, GB47933, GB41097	0.119775	50 ppb
	GO:0004842	ubiquitin-protein transferase activity	11	0.0860844	GB47963, GB45517, GB47427, GB44524, GB55854, GB51033, GB42764, GB44183, GB46952, GB46028, GB49338	0.711422	10 ppb
KEGG_PATHWAY	ame00970	Aminoacyl-tRNA biosynthesis	14	0.0478487	GB52983, GB54843, GB44144, GB55506, GB47350, GB42355, GB46801, GB50751, GB42721, GB47572, GB41304, GB51999, GB42742, GB54109	0.427937	50 ppb
	ame01130	Biosynthesis of antibiotics	45	0.0334223	GB47349, GB41778, GB54216, GB45128, GB44492, GB42140, GB42141, GB40732, GB54056, GB40767, GB45824, GB46214, GB40773, GB51125, GB46217, GB50603, GB53132, GB46290, GB53566, GB42431, GB49534, GB44039, GB44718, GB55902, GB44829, GB48135, GB43617, GB52074, GB45956, GB44969, GB51675, GB49350, GB49784, GB45834, GB47436, GB44897, GB50970, GB46120, GB49356, GB40783, GB43150, GB46579, GB54720, GB45193, GB4…	0.322694	1 ppb
			49	0.0501743	GB45128, GB41778, GB44492, GB49147, GB46214, GB46217, GB50603, GB53566, GB49534, GB44039, GB44829, GB48135, GB45956, GB47661, GB44969, GB49350, GB44420, GB45690, GB49356, GB42298, GB46579, GB41233, GB41979, GB46737, GB54216, GB42140, GB42141, GB40732, GB54056, GB40767, GB45824, GB40773, GB53132, GB44718, GB55902, GB43617, GB52073, GB52074, GB51675, GB49784, GB45834, GB47436, GB44897, GB40735, GB4…	0.444679	10 ppb
			48	0.0374588	GB46737, GB47349, GB41778, GB54216, GB45128, GB44492, GB42140, GB42141, GB40732, GB54056, GB49147, GB40767, GB45824, GB46214, GB40773, GB46217, GB50603, GB53132, GB46290, GB53566, GB49534, GB44039, GB44718, GB55902, GB44829, GB48135, GB52073, GB43617, GB52074, GB45956, GB44969, GB47661, GB51675, GB49350, GB49784, GB45834, GB45690, GB47436, GB43365, GB44897, GB49356, GB42298, GB40783, GB43150, GB4…	0.35266	50 ppb
	ame01200	Carbon metabolism	27	0.0490159	GB41778, GB45128, GB42140, GB42141, GB40732, GB54056, GB40767, GB45824, GB46214, GB46217, GB50603, GB46290, GB53566, GB44039, GB41651, GB52072, GB52074, GB45956, GB40280, GB49784, GB45834, GB47436, GB46120, GB40783, GB43150, GB46579, GB54720	0.437887	1 ppb
			29	0.0736395	GB46737, GB41778, GB45128, GB42140, GB42141, GB40732, GB54056, GB40767, GB45824, GB46214, GB46217, GB50603, GB53566, GB44039, GB52072, GB55568, GB52073, GB52074, GB45956, GB40280, GB49784, GB45834, GB47436, GB40735, GB40783, GB43150, GB46579, GB54720, GB45258	0.582741	10 ppb
			29	0.0457991	GB46737, GB41778, GB45128, GB49937, GB42140, GB42141, GB40732, GB54056, GB40767, GB45824, GB46214, GB46217, GB50603, GB46290, GB53566, GB44039, GB52072, GB55568, GB52073, GB52074, GB45956, GB40280, GB49784, GB45834, GB47436, GB40783, GB43150, GB46579, GB54720	0.413752	50 ppb
	ame03460	Fanconi anemia pathway	11	0.0784204	GB48074, GB42764, GB48551, GB45102, GB52798, GB52473, GB47846, GB44421, GB49338, GB55279, GB43954	0.607827	1 ppb
			15	0.00485789	GB50103, GB47631, GB50237, GB48074, GB45693, GB42764, GB48551, GB52473, GB52798, GB45102, GB50511, GB41693, GB47846, GB49338, GB55279	0.054125	10 ppb
			15	0.00319197	GB50103, GB47631, GB50237, GB43954, GB48074, GB42764, GB48551, GB52473, GB52798, GB45102, GB50511, GB41693, GB47846, GB49338, GB55279	0.0357621	50 ppb
	ame00071	Fatty acid degradation	12	0.00528809	GB54436, GB47436, GB50970, GB45128, GB44298, GB53132, GB42141, GB42841, GB47450, GB45193, GB50239, GB49784	0.0589628	1 ppb
			13	0.00449802	GB55568, GB45128, GB44298, GB42141, GB42841, GB49784, GB50239, GB54436, GB47436, GB53132, GB45193, GB47450, GB42732	0.050209	10 ppb
			13	0.00307449	GB55568, GB45128, GB44298, GB42141, GB42841, GB49784, GB50239, GB54436, GB47436, GB53132, GB45193, GB47450, GB42732	0.0344669	50 ppb
	ame00062	Fatty acid elongation	9	0.00078282	GB46772, GB40083, GB50970, GB45128, GB53132, GB49609, GB50269, GB42351, GB54258	0.00893597	1 ppb
			7	0.04323	GB46772, GB40083, GB45128, GB53132, GB50269, GB42351, GB54258	0.396477	10 ppb
			7	0.0355559	GB46772, GB40083, GB45128, GB53132, GB50269, GB42351, GB54258	0.337931	50 ppb
	ame01212	Fatty acid metabolism	17	0.00170093	GB46772, GB40083, GB45128, GB49609, GB42351, GB42141, GB42841, GB49784, GB50239, GB53412, GB54436, GB47436, GB50970, GB53132, GB50269, GB54258, GB47450	0.0193234	1 ppb
			17	0.00670087	GB46772, GB55568, GB40083, GB45128, GB42351, GB42141, GB42841, GB49784, GB50239, GB53412, GB54436, GB47436, GB53132, GB50269, GB54258, GB47450, GB42732	0.0739494	10 ppb
			17	0.00428191	GB46772, GB55568, GB40083, GB45128, GB42351, GB42141, GB42841, GB49784, GB50239, GB53412, GB54436, GB47436, GB53132, GB50269, GB54258, GB47450, GB42732	0.0477038	50 ppb
	ame00563	Glycosylphosphatidylinositol(GPI)-anchor biosynthesis	8	0.063217	GB41759, GB46457, GB44436, GB51836, GB42081, GB51119, GB55354, GB42650	0.526927	1 ppb
			10	0.0102517	GB41759, GB46457, GB44436, GB40513, GB51836, GB42081, GB51119, GB55354, GB42650, GB55493	0.110751	50 ppb
	ame00630	Glyoxylate and dicarboxylate metabolism	11	0.0522151	GB46217, GB46737, GB47436, GB52073, GB40732, GB54720, GB54056, GB44039, GB40767, GB45372, GB49784	0.458162	10 ppb
			11	0.0400098	GB46217, GB46737, GB47436, GB52073, GB40732, GB54720, GB54056, GB44039, GB40767, GB45372, GB49784	0.371935	50 ppb
	ame03440	Homologous recombination	9	0.0407919	GB44304, GB42977, GB51066, GB48074, GB46460, GB45102, GB44421, GB54657, GB43954	0.37958	1 ppb
			11	0.00940965	GB44304, GB51066, GB48074, GB50103, GB45693, GB46460, GB49582, GB45102, GB42751, GB41693, GB54657	0.102399	10 ppb
			11	0.00684132	GB44304, GB51066, GB48074, GB50103, GB46460, GB49582, GB45102, GB42751, GB41693, GB54657, GB43954	0.0752169	50 ppb
	ame01100	Metabolic pathways	172	0.000655582	GB40083, GB54783, GB45128, GB44492, GB45354, GB54961, GB53199, GB42520, GB42457, GB46214, GB50743, GB46217, GB48672, GB44516, GB46290, GB43392, GB46291, GB45938, GB44414, GB49534, GB45545, GB40307, GB44829, GB41846, GB41651, GB48881, GB45956, GB44969, GB45344, GB45340, GB54436, GB42977, GB45654, GB46120, GB46579, GB53384, GB54384, GB49497, GB55693, GB46844, GB43628, GB46732, GB42855, GB55705, GB5…	0.00748851	1 ppb
			178	0.0501424	GB40083, GB54783, GB45128, GB44492, GB45354, GB54961, GB53199, GB42520, GB42457, GB46214, GB50743, GB46217, GB48672, GB44516, GB42648, GB43392, GB46291, GB45938, GB40513, GB48578, GB44414, GB49534, GB40307, GB44829, GB41846, GB55568, GB41470, GB48881, GB45956, GB44969, GB45344, GB45340, GB40205, GB54436, GB44420, GB46579, GB53384, GB54384, GB46737, GB49497, GB55693, GB46844, GB48601, GB46732, GB4…	0.444466	10 ppb
			173	0.0312996	GB40083, GB54783, GB45128, GB44492, GB45354, GB54961, GB53199, GB42520, GB42457, GB46214, GB50743, GB46217, GB44516, GB42648, GB46290, GB43392, GB45938, GB40513, GB48578, GB44414, GB49534, GB40307, GB44829, GB41846, GB55568, GB41470, GB48881, GB45956, GB44969, GB45344, GB45340, GB54436, GB46579, GB53384, GB54384, GB46737, GB49497, GB55693, GB46844, GB43628, GB46732, GB42855, GB55705, GB53650, GB5…	0.303875	50 ppb
	ame00510	N-Glycan biosynthesis	13	0.04246	GB47405, GB41846, GB41169, GB42648, GB46041, GB42855, GB41142, GB47660, GB54328, GB43622, GB48578, GB44414, GB52322	0.389955	50 ppb
	ame00670	One carbon pool by folate	8	0.00503526	GB44829, GB52072, GB43892, GB47304, GB48881, GB54056, GB42742, GB48252	0.0562175	1 ppb
			8	0.0105876	GB44829, GB52072, GB47304, GB48881, GB41233, GB54056, GB42742, GB48252	0.11452	10 ppb
			7	0.0355559	GB44829, GB52072, GB47304, GB48881, GB54056, GB42742, GB48252	0.337931	50 ppb
	ame00514	Other types of O-glycan biosynthesis	6	0.0598437	GB42964, GB54994, GB48677, GB55870, GB54200, GB45863	0.507029	1 ppb
	ame04146	Peroxisome	19	0.0222506	GB55693, GB46737, GB50834, GB55747, GB49457, GB55263, GB54436, GB43999, GB48223, GB45099, GB49326, GB43831, GB41153, GB46888, GB49221, GB40591, GB45258, GB42732, GB43419	0.226726	10 ppb
			17	0.060853	GB55693, GB46737, GB50834, GB55747, GB49457, GB55263, GB54436, GB43999, GB48223, GB49326, GB43831, GB46888, GB49221, GB40591, GB50657, GB42732, GB43419	0.510882	50 ppb
	ame04141	Protein processing in endoplasmic reticulum	33	0.0700506	GB40467, GB52316, GB50274, GB55572, GB53703, GB53358, GB44289, GB47651, GB49932, GB47462, GB42648, GB44906, GB41762, GB41147, GB41846, GB55684, GB54222, GB41027, GB41867, GB51033, GB50944, GB51598, GB44758, GB40934, GB55852, GB45018, GB47405, GB54601, GB43868, GB55544, GB43622, GB50042, GB41825	0.562754	50 ppb
	ame03008	Ribosome biogenesis in eukaryotes	21	0.0724967	GB54677, GB46036, GB51699, GB53954, GB55013, GB52500, GB46061, GB42691, GB49083, GB54960, GB50967, GB48777, GB44660, GB44512, GB41690, GB47487, GB54242, GB45683, GB50343, GB52153, GB45526	0.575677	50 ppb
	ame00072	Synthesis and degradation of ketone bodies	4	0.0910708	GB47436, GB44420, GB49457, GB49784	0.664157	10 ppb
	ame00900	Terpenoid backbone biosynthesis	8	0.0827317	GB47436, GB44492, GB51627, GB49221, GB48413, GB49350, GB44718, GB49784	0.628348	1 ppb
			10	0.0206252	GB47436, GB44420, GB42298, GB44492, GB51627, GB49221, GB48413, GB49350, GB44718, GB49784	0.211909	10 ppb
			9	0.0473909	GB47436, GB42298, GB44492, GB51627, GB49221, GB48413, GB49350, GB44718, GB49784	0.424797	50 ppb
	ame04120	Ubiquitin mediated proteolysis	28	0.0711348	GB47963, GB52994, GB48596, GB40467, GB49613, GB55572, GB53171, GB55431, GB47460, GB54957, GB55475, GB44906, GB42764, GB42846, GB49491, GB41148, GB45517, GB54228, GB55854, GB51033, GB46476, GB46621, GB44524, GB55847, GB47454, GB45171, GB45257, GB49338	0.569666	10 ppb

## Sheet: Sheet1
larvae	2369
0d	1397
7d	600
14d	7079
